# Supplementary material for: Gene promoter DNA methylation patterns have a limited role in orchestrating transcriptional changes in the fetal liver in response to maternal folate depletion during pregnancy
Source: Mol Nutr Food Res. 2016 Jun 6;60(9):2031–42. doi: 10.1002/mnfr.201600079 (PMC5031189; doi:10.1002/mnfr.201600079)
Supplement: Supplementary file 2 — Supplementary Table 1. List of genes with differential methylation in response to low maternal folate intake in the fetal liver Supplementary Table 2. Over represented genomic regions due to increased gene expression in reponse to low maternal folate intake in the fetal liver Supplementary Table 3. Over represented genomic regions due to decreased gene expression in reponse to low maternal folate intake in the fetal liver Supplementary Table 4. Over represented genomic regions due to hypermethylation of genes in reponse to low maternal folate intake in the fetal liver Supplementary Table 5. Over represented genomic regions due to hypomethylation of genes in reponse to low maternal folate intake in the fetal liver [file MNFR-60-2031-s002.xlsx]

## Sheet: Supplementary Table 1
Supplementary Table 1. List of genes with differential methylation in response to low maternal folate intake in the fetal liver
Ensembl ID	Entrez ID	Gene Symbol	Enrichment score - Normal Folate	Enrichment score Low Folate	Enrichment Difference (Norm-Low)	Peak location	Chromosome	Strand	Transcript start	Transcript end	T-test P Value	Fold Change Normal vs Low Folate
ENSMUSG00000073006	213450	Gm732	13.2513	15.9546	-2.70329	104151555	X	-1	104148454	104151155	0.00306005	-1.43644
ENSMUSG00000069044	107868	Usp9y	6.05324	8.97398	-2.92074	795825	Y	-1	635400	796225	0.0138839	-1.41757
ENSMUSG00000062563	12879	Cys1	7.63442	13.8612	-6.22674	25270574	12	-1	25254917	25270892	0.0284164	-1.39888
ENSMUSG00000047031	628580	V1re9	0.29318	2.24477	-1.95159	9457080	7	-1	9454736	9455695	0.0155032	-1.38727
ENSMUSG00000057050	258343	Olfr397	3.28416	7.54485	-4.26069	73778904	11	1	73780805	73781752	0.0432589	-1.38458
ENSMUSG00000056290	60361	Ms4a4b	0.255794	1.6571	-1.40131	11508645	19	1	11510646	11530602	0.0414139	-1.38385
ENSMUSG00000058400	229214	Gpr103	14.0854	15.9546	-1.86923	36415624	3	-1	36370973	36413824	0.0146867	-1.36935
ENSMUSG00000074224	NA	4932431P20Rik	15.9546	15.9546	0	29243675	7	1	29245476	29246815	0.00286282	-1.36095
ENSMUSG00000032257	244859	Ankk1	2.65629	5.97123	-3.31494	49180251	9	-1	49167870	49179251	0.0167734	-1.35935
ENSMUSG00000018381	66610	Abi3	4.79119	8.09214	-3.30095	95657459	11	-1	95646162	95658250	0.0208241	-1.35739
ENSMUSG00000038811	14710	Gngt2	4.79119	8.09214	-3.30095	95657459	11	1	95658760	95661819	0.0208241	-1.35739
ENSMUSG00000051976	NA	6330444E15Rik	15.9546	15.9546	0	29286340	7	1	29287635	29288594	0.0118359	-1.34963
ENSMUSG00000040367	242838	4932412H11Rik	2.8088	8.15639	-5.34758	3849978	5	1	3851179	3872602	0.00508873	-1.34902
ENSMUSG00000027774	28030	Gfm1	13.8474	15.6536	-1.80618	67517148	3	1	67518051	67563010	0.045625	-1.3489
ENSMUSG00000062239	258724	Olfr784	5.48958	8.95086	-3.46128	128790983	10	1	128790584	128791543	0.0357929	-1.34717
ENSMUSG00000055002	NA	Ttn	4.20687	6.96643	-2.75956	76785201	2	-1	76766439	76783386	0.0482189	-1.34624
ENSMUSG00000043226	258565	Olfr1009	1.10937	4.32071	-3.21133	85522549	2	1	85522246	85523190	0.00266036	-1.34311
ENSMUSG00000049676	76718	A230107C01Rik	11.8345	15.9546	-4.12008	28922243	7	-1	28905510	28920255	0.022069	-1.34036
ENSMUSG00000021951	68043	N6amt2	0.0839235	0.501026	-0.417103	56526979	14	-1	56503708	56525679	0.0482241	-1.3351
ENSMUSG00000029727	13113	Cyp3a13	0.1466	1.4123	-1.2657	138152306	5	-1	138122721	138151405	0.027842	-1.3285
ENSMUSG00000063452	258541	Olfr800	2.52962	4.03909	-1.50947	129063056	10	1	129062757	129063692	0.039652	-1.32407
ENSMUSG00000035352	20293	Ccl12	5.9873	9.42599	-3.43869	81916072	11	1	81918040	81919598	0.0013227	-1.3227
ENSMUSG00000053389	387342	TR107_MOUSE	0.00463849	0.072969	-0.0683305	131626877	6	-1	131624851	131625777	0.0132883	-1.31437
ENSMUSG00000066747	258794	Olfr878	0.5255	2.78089	-2.25539	37668614	9	1	37668315	37669259	0.00174419	-1.30942
ENSMUSG00000027130	107723	Slc12a6	0.878006	4.26713	-3.38913	112083526	2	1	112085527	112163995	0.03121	-1.30762
ENSMUSG00000034636	414872	Zyg11b	2.08652	5.77168	-3.68516	107799720	4	-1	107727656	107799028	0.0208603	-1.30641
ENSMUSG00000068167	NA	Csnka2ip	15.9546	15.9546	0	64421136	16	-1	64420039	64420869	0.0194861	-1.30451
ENSMUSG00000056544	403172	4930525K10Rik	3.11328	5.73979	-2.62651	152262384	2	1	152264185	152266384	0.00404007	-1.30445
ENSMUSG00000039007	54381	Pgcp	2.70048	3.78271	-1.08224	33026686	15	1	33027740	33539086	0.0375258	-1.29911
ENSMUSG00000055789	224247	E330017A01Rik	6.78506	10.9891	-4.20402	58580946	16	-1	58577803	58580982	0.0381581	-1.2984
ENSMUSG00000032309	NA	Fbxo22	0.713047	2.81956	-2.10652	55005431	9	1	55007132	55022568	0.0365473	-1.29584
ENSMUSG00000031875	68119	Cmtm3	10.3771	15.9546	-5.57748	107229323	8	1	107229755	107236798	0.0267509	-1.29269
ENSMUSG00000029629	75725	Phf14	0.262566	0.869115	-0.606548	11873980	6	1	11875915	11958074	0.0451959	-1.28654
ENSMUSG00000074952	258258	Olfr1308	0.0167366	0.172857	-0.15612	111761410	2	-1	111760948	111761910	0.0250057	-1.28592
ENSMUSG00000017776	12928	Crk	2.16976	4.41965	-2.24989	75495604	11	1	75495505	75522289	0.0433534	-1.28391
ENSMUSG00000021468	268656	Sptlc1	1.36208	2.28395	-0.921873	53386102	13	-1	53340250	53384899	0.0219231	-1.27987
ENSMUSG00000034211	66258	Mrps17	2.46287	4.33547	-1.87259	130029235	5	1	130030236	130033399	0.0246779	-1.27824
ENSMUSG00000030983	66165	Bccip	6.32405	7.46024	-1.13618	133548639	7	1	133547680	133559487	0.0252525	-1.27298
ENSMUSG00000030979	22276	Uros	6.32437	7.46024	-1.13586	133548739	7	-1	133524673	133547638	0.025255	-1.27297
ENSMUSG00000040489	214105	Sox30	14.6122	15.9546	-1.34242	45822932	11	1	45823733	45861417	0.0231414	-1.27075
ENSMUSG00000045508	258526	Olfr1367	7.69385	11.0611	-3.36723	21352494	13	1	21354395	21355345	0.0384642	-1.26758
ENSMUSG00000048933	258487	Olfr722	0.342775	2.29453	-1.95176	48825698	14	-1	48816209	48823892	0.0333493	-1.26469
ENSMUSG00000047286	258267	Olfr370	11.1311	14.9132	-3.78207	86429650	8	1	86431251	86432195	0.0367243	-1.26176
ENSMUSG00000058820	258742	Olfr146	3.8341	7.13408	-3.29998	38771110	9	-1	38769190	38770110	0.0392267	-1.25839
ENSMUSG00000041632	218506	Mrps27	0.65161	1.40795	-0.756342	100442942	13	1	100444943	100515718	0.033486	-1.25272
ENSMUSG00000021650	68927	Ptcd2	0.65161	1.40795	-0.756342	100442942	13	-1	100419808	100444844	0.033486	-1.25272
ENSMUSG00000049013	368202	Gm1019	13.7532	14.0854	-0.332165	86088918	3	-1	86079737	86088418	0.0499957	-1.25229
ENSMUSG00000034738	NA	Nostrin	0.831194	2.20747	-1.37627	68934985	2	1	68936662	68990166	0.0309438	-1.25145
ENSMUSG00000050192	208691	Eif5a2	9.58374	12.3729	-2.78913	28970383	3	1	28972384	28989921	0.00340009	-1.25116
ENSMUSG00000028837	26445	Psmb2	0.0594493	0.766606	-0.707157	126179169	4	1	126179970	126212010	0.0486868	-1.24772
ENSMUSG00000050345	214639	4930486L24Rik	0.061843	0.512544	-0.450701	60874539	13	-1	60852235	60874039	0.0173912	-1.247
ENSMUSG00000065488	NA	mmu-mir-196a-2	2.45213	4.20186	-1.74972	102804165	15	1	102801375	102801484	0.00661436	-1.24551
ENSMUSG00000052920	19091	Prkg1	1.42255	2.66375	-1.2412	31729967	19	-1	30635235	31730278	0.0294713	-1.24415
ENSMUSG00000035560	70948	Wdr20b	2.58894	3.6145	-1.02556	66142121	12	1	66144122	66147059	0.0405129	-1.24373
ENSMUSG00000031748	14681	Gnao1	8.76554	12.6862	-3.92071	96699649	8	1	96699967	96858351	0.0208265	-1.2428
ENSMUSG00000002661	66400	Alkbh7	2.05033	3.40992	-1.3596	56682776	17	1	56682477	56684446	0.0299226	-1.24271
ENSMUSG00000067187	258480	Olfr130	11.9692	15.9546	-3.98538	37675025	17	1	37675226	37676179	0.0483046	-1.24151
ENSMUSG00000022179	74359	4931414P19Rik	6.81171	10.1759	-3.36416	53560013	14	-1	53537868	53560113	0.0285133	-1.24042
ENSMUSG00000020585	17775	Laptm4a	15.9546	15.9546	0	8945518	12	1	8947672	8964735	0.0447355	-1.23667
ENSMUSG00000007440	116731	Pcdha1	3.42041	5.86306	-2.44266	37054658	18	1	37056259	37313631	0.0342337	-1.23654
ENSMUSG00000028629	73172	3110037I16Rik	0.112198	0.50515	-0.392952	120423440	4	-1	120418837	120422640	0.0253676	-1.23113
ENSMUSG00000044667	229791	D3Bwg0562e	13.4675	15.9546	-2.48714	117353480	3	-1	117311141	117352880	0.0242403	-1.23009
ENSMUSG00000033350	54371	Chst2	1.24454	1.62535	-0.380808	95217885	9	-1	95213460	95216009	0.0433437	-1.23002
ENSMUSG00000028005	54195	Gucy1b3	7.97885	10.6871	-2.70822	82162312	3	-1	82119182	82159998	0.0186572	-1.22869
ENSMUSG00000050641	434439	BC048562	4.21295	8.36737	-4.15441	108292784	9	1	108294585	108304189	0.0461253	-1.22845
ENSMUSG00000029272	20860	Sult1e1	0.0676845	0.827811	-0.760127	88666455	5	-1	88650522	88666155	0.00965552	-1.22844
ENSMUSG00000049491	215332	Slc36a3	11.8391	15.6536	-3.81448	54996540	11	-1	54968246	54995129	0.0376476	-1.22391
ENSMUSG00000023914	17287	Mep1a	6.87363	10.4374	-3.56381	42967056	17	-1	42938373	42967156	0.0189	-1.22241
ENSMUSG00000051671	67892	1810063B05Rik	0.702366	1.51986	-0.817491	129308617	8	1	129308605	129311523	0.0207134	-1.2203
ENSMUSG00000062712	258955	Olfr531	6.37811	9.16729	-2.78918	140253564	7	-1	140251450	140252364	0.0212558	-1.21985
ENSMUSG00000020111	NA	Cbara1	1.61305	5.18125	-3.56819	59096191	10	1	59097933	59259477	0.0285704	-1.21383
ENSMUSG00000015950	NA	Ncf1	11.7923	14.6758	-2.88351	134513706	5	-1	134505012	134514206	0.0072155	-1.21319
ENSMUSG00000015357	640613	Clpx	0.508397	1.75783	-1.24944	65092429	9	1	65092314	65128663	0.0448809	-1.21024
ENSMUSG00000035107	73379	Dcbld2	5.3232	7.99023	-2.66703	58349677	16	1	58351078	58412288	0.0461613	-1.20959
ENSMUSG00000022723	224273	BC043118	15.6536	15.9546	-0.30103	59498108	16	-1	59434352	59498008	0.0231101	-1.20925
ENSMUSG00000038541	94224	Srd5a2	8.11813	8.90073	-0.782595	73954528	17	-1	73922606	73952814	0.0375062	-1.20915
ENSMUSG00000021417	23986	Peci	0.125407	1.23093	-1.10552	35003281	13	-1	34985214	35001581	0.0266222	-1.20858
ENSMUSG00000036632	66248	Alg5	0.641717	2.94555	-2.30384	54823313	3	1	54823468	54837724	0.0469478	-1.20835
ENSMUSG00000060771	211484	Tsga10	14.1622	15.9546	-1.79239	37810825	1	-1	37699320	37809625	0.0300781	-1.20824
ENSMUSG00000059639	474145	Clec4a4	4.14597	5.05319	-0.907215	122955485	6	1	122955986	122989724	0.031534	-1.20816
ENSMUSG00000007564	51792	Ppp2r1a	0.142124	0.282224	-0.140101	20650350	17	1	20650151	20670602	0.0441969	-1.20706
ENSMUSG00000002763	NA	Pex6	4.17575	7.4514	-3.27565	46173053	17	1	46174667	46180649	0.0332913	-1.2058
ENSMUSG00000069601	11735	Ank3	1.93739	2.47671	-0.539322	69319788	10	1	69320889	69420423	0.0473293	-1.2055
ENSMUSG00000065958	68009	Defcr20	0.443279	1.56979	-1.12651	22972900	8	1	22974801	22975781	0.038339	-1.20503
ENSMUSG00000066123	258962	Olfr53	0.172057	0.293941	-0.121884	140502500	7	1	140503283	140504239	0.0494798	-1.20147
ENSMUSG00000039462	12813	Col10a1	1.11016	2.19246	-1.08229	34078751	10	1	34079251	34087720	0.0235844	-1.20069
ENSMUSG00000074608	68236	2410116G06Rik	10.047	6.93996	3.10705	162780842	2	-1	162778547	162779002	0.0463125	1.21058
ENSMUSG00000031022	57355	BC051019	2.58597	1.47533	1.11064	109515655	7	-1	109503359	109515055	0.0473565	1.21106
ENSMUSG00000050128	258580	Olfr1023	2.9311	1.8322	1.09891	85688040	2	1	85687641	85688576	0.0338495	1.21308
ENSMUSG00000064805	NA	U2	2.9311	1.8322	1.09891	85688040	2	-1	85685994	85686173	0.0338495	1.21308
ENSMUSG00000030814	12055	Bcl7c	4.65727	1.42824	3.22902	127501915	7	-1	127496126	127499914	0.0184725	1.21313
ENSMUSG00000042340	13019	Ctf1	4.65727	1.42824	3.22902	127501915	7	1	127503884	127509333	0.0184725	1.21313
ENSMUSG00000036144	17286	Meox2	1.2969	0.589998	0.7069	37617011	12	1	37618812	37689794	0.0259628	1.21393
ENSMUSG00000050063	19144	Klk6	13.5619	9.46229	4.0996	43691591	7	1	43692600	43699828	0.0233945	1.21442
ENSMUSG00000073906	258352	Olfr692	13.7615	11.9072	1.85427	105242048	7	1	105242149	105243138	0.0364147	1.21456
ENSMUSG00000021770	67630	Samd8	7.38051	3.96879	3.41172	20537591	14	1	20539083	20587277	0.0437398	1.22057
ENSMUSG00000070702	NA	Csn1s1	0.019507	0.00688662	0.0126204	88739584	5	1	88740769	88755521	0.047717	1.2218
ENSMUSG00000064110	258087	Olfr963	0.662195	0.33843	0.323765	39419929	9	1	39419630	39420565	0.0469514	1.22362
ENSMUSG00000066805	171244	V1rg9	0.0842836	0.00181792	0.0824656	11166043	7	-1	11165623	11166543	0.0200473	1.22486
ENSMUSG00000025869	28126	D13Wsu177e	10.7083	9.35909	1.34917	54598352	13	-1	54593813	54599696	0.047337	1.22617
ENSMUSG00000025384	71885	2310003H01Rik	3.95519	2.29725	1.65794	120195807	11	-1	120185659	120194836	0.028894	1.22891
ENSMUSG00000055790	NA	ENSMUSG00000055790	3.95519	2.29725	1.65794	120195807	11	1	120194956	120195902	0.028894	1.22891
ENSMUSG00000029729	74570	Zkscan1	4.05792	3.19912	0.858795	138313798	5	1	138314872	138337610	0.0286204	1.23127
ENSMUSG00000020829	52466	Slc46a1	4.05114	1.75021	2.30093	78280212	11	1	78281911	78288138	0.0317351	1.23228
ENSMUSG00000049073	258854	Olfr985	5.39172	3.54079	1.85092	39878230	9	-1	39877595	39878530	0.0350183	1.23881
ENSMUSG00000028177	NA	1810013D15Rik	5.11876	3.58002	1.53874	157861156	3	1	157860564	157862172	0.03719	1.24168
ENSMUSG00000028179	107869	Cth	5.11876	3.58002	1.53874	157861156	3	-1	157832479	157860323	0.03719	1.24168
ENSMUSG00000071361	17232	Mcpt9	3.41262	1.11581	2.29681	54986366	14	-1	54980935	54984566	0.0388802	1.2421
ENSMUSG00000048794	NA	Ccdc37	7.43793	5.71274	1.72519	90395193	6	-1	90369242	90394291	0.0408813	1.24277
ENSMUSG00000034868	67938	Mylc2b	6.82976	4.17615	2.65361	70896673	17	-1	70878820	70895373	0.031141	1.24646
ENSMUSG00000062545	384059	Tlr12	4.45396	2.97825	1.47571	128121593	4	-1	128118039	128120759	0.0441343	1.24883
ENSMUSG00000055602	21460	Tcp10c	7.84852	5.61802	2.2305	12904155	17	1	12904056	12925055	0.0161828	1.24983
ENSMUSG00000020642	108089	Rnf144	8.01164	4.87369	3.13796	27002492	12	-1	26895792	27001421	0.0323841	1.25068
ENSMUSG00000053297	NA	AI854703	5.18326	3.69271	1.49055	48557820	6	1	48556350	48563271	0.0368573	1.25148
ENSMUSG00000001632	78783	Brpf1	1.7373	0.483932	1.25336	113272204	6	1	113272974	113290494	0.00716908	1.25198
ENSMUSG00000009248	17173	Ascl2	10.1664	8.02978	2.13659	142780217	7	-1	142777308	142778096	0.0289807	1.25341
ENSMUSG00000053604	19895	Rpia	4.38821	2.35362	2.0346	70723034	6	-1	70695280	70721734	0.00960685	1.25385
ENSMUSG00000025014	21673	Dntt	4.08635	2.67311	1.41324	41081627	19	1	41082586	41112834	0.0252227	1.2547
ENSMUSG00000012126	67586	Ubxd5	2.90968	2.51376	0.395925	133373883	4	1	133374675	133398854	0.049953	1.25532
ENSMUSG00000047875	269604	Gpr157	7.93667	4.5777	3.35897	148930464	4	1	148931165	148948167	0.0430038	1.25561
ENSMUSG00000039384	63953	Dusp10	4.35585	2.90846	1.44739	185733916	1	1	185735717	185776892	0.0439202	1.25612
ENSMUSG00000038718	100047506	Pbx3	6.03638	1.98298	4.0534	34194545	2	-1	33993768	34193945	0.0396119	1.25615
ENSMUSG00000022994	11512	Adcy6	9.01954	6.81435	2.20518	98435967	15	-1	98418007	98435667	0.00691599	1.25893
ENSMUSG00000022613	56727	Miox	2.13752	0.374716	1.76281	89161957	15	1	89162230	89164776	0.0404096	1.26185
ENSMUSG00000030650	74424	Tmc5	1.99805	1.44278	0.555265	118425295	7	1	118424885	118466207	0.0449199	1.26275
ENSMUSG00000031826	22224	Usp10	4.71774	4.05538	0.662362	122795779	8	1	122796806	122843534	0.0459379	1.26294
ENSMUSG00000073967	258358	Olfr557	4.1078	3.48529	0.622513	102576543	7	1	102572061	102573029	0.0106941	1.26466
ENSMUSG00000070423	259097	Olfr558	4.1078	3.48529	0.622513	102576543	7	1	102576144	102585875	0.0106941	1.26466
ENSMUSG00000006058	27681	Snf8	2.09816	0.327327	1.77084	95850013	11	1	95851007	95863495	0.0306536	1.26558
ENSMUSG00000019715	74412	Gle1l	3.51228	1.43394	2.07834	29757035	2	1	29757434	29780935	0.0252035	1.26558
ENSMUSG00000057439	245615	Kir3dl2	5.9278	5.75896	0.168845	131815105	X	-1	131795127	131815400	0.0301012	1.26719
ENSMUSG00000054545	22236	Ugt1a7c	2.77403	1.42928	1.34475	90032181	1	1	90031782	90050168	0.00503554	1.26727
ENSMUSG00000041966	75763	4833418A01Rik	5.20358	3.56587	1.63771	70854990	2	1	70856691	70889483	0.0480151	1.26764
ENSMUSG00000041975	NA	Mettl8	5.20358	3.56587	1.63771	70854990	2	-1	70765637	70856366	0.0480151	1.26764
ENSMUSG00000031492	108043	Chrnb3	3.12854	1.67195	1.45659	28834446	8	1	28834884	28865665	0.0197677	1.271
ENSMUSG00000073924	259078	Olfr656	1.08067	0.526463	0.554204	104491677	7	1	104491478	104492467	0.043804	1.27136
ENSMUSG00000005267	170740	Zfp287	7.34641	6.99213	0.354281	62546588	11	-1	62527458	62544861	0.0267421	1.27554
ENSMUSG00000075387	258952	Olfr341	4.66917	2.68049	1.98868	36301737	2	-1	36301196	36302137	0.00421664	1.27607
ENSMUSG00000032380	13143	Dapk2	4.56995	3.60409	0.965862	65954470	9	1	65956242	66070246	0.0354545	1.27716
ENSMUSG00000041396	69962	2810422O20Rik	5.63464	3.0671	2.56753	165832651	1	1	165831588	165833916	0.0431494	1.27761
ENSMUSG00000041406	381306	BC055324	5.63464	3.0671	2.56753	165832651	1	-1	165790421	165831395	0.0431494	1.27761
ENSMUSG00000025381	56530	Tmem4	1.76832	0.788287	0.980033	127724707	10	1	127725538	127730502	0.0375825	1.27856
ENSMUSG00000055078	110886	Gabra5	3.24	1.96194	1.27805	57378673	7	-1	57275688	57377873	0.0236779	1.27894
ENSMUSG00000022422	72107	2600005O03Rik	1.66676	0.744269	0.922493	54921561	15	-1	54906185	54920574	0.0317319	1.2806
ENSMUSG00000018593	20692	Sparc	4.08665	3.39096	0.695688	55264989	11	-1	55237924	55263289	0.0292254	1.28089
ENSMUSG00000033080	114889	Vsx1	8.82279	5.02016	3.80263	150380978	2	-1	150372140	150380578	0.00735865	1.28151
ENSMUSG00000024059	640336	Clip4	2.5481	2.41592	0.132187	71686003	17	1	71686804	71761633	0.04086	1.28412
ENSMUSG00000020171	64050	Yeats4	4.837	1.19621	3.64079	116629483	10	-1	116619252	116628583	0.00679402	1.28417
ENSMUSG00000044014	18168	Npy5r	2.68741	1.27674	1.41067	69618809	8	-1	69608954	69617083	0.0296244	1.28538
ENSMUSG00000014601	229707	6330569M22Rik	11.1368	13.2353	-2.09845	107761030	3	-1	107740590	107759748	0.0139261	1.28575
ENSMUSG00000069135	75296	Fgfr1op	4.7312	4.52377	0.207429	8002509	17	1	8003714	8034642	0.0444436	1.28914
ENSMUSG00000031262	102920	Cenpi	0.792056	0.0879478	0.704108	129653012	X	1	129654505	129708986	0.00434809	1.29127
ENSMUSG00000063646	76071	Jakmip1	9.91063	8.62294	1.28769	37338364	5	1	37339165	37413544	0.0198052	1.29214
ENSMUSG00000056131	109785	Pgm3	4.99354	2.28863	2.7049	86367270	9	-1	86349194	86368545	0.0461363	1.29226
ENSMUSG00000032417	69519	Rwdd2	4.99354	2.28863	2.7049	86367270	9	1	86368771	86371614	0.0461363	1.29226
ENSMUSG00000044574	NA	5031434C07Rik	3.67776	3.25101	0.42675	112257569	6	-1	112252571	112254614	0.0462199	1.294
ENSMUSG00000051139	NA	1700045I19Rik	0.994212	0.214177	0.780035	159106158	X	-1	159104342	159105088	0.0144311	1.29479
ENSMUSG00000050088	67912	1600012H06Rik	6.93667	4.7851	2.15157	14678559	17	1	14679760	14682512	0.00593059	1.29496
ENSMUSG00000010044	114602	Zmynd10	5.82556	2.03371	3.79185	107404811	9	1	107405411	107409424	0.0370103	1.29554
ENSMUSG00000054146	16665	Krt15	4.70715	3.50875	1.1984	99953548	11	-1	99948107	99952018	0.0162693	1.29577
ENSMUSG00000054061	NA	ENSMUSG00000054061	1.55205	0.249682	1.30237	92954110	7	-1	92927273	92956219	0.0347508	1.30199
ENSMUSG00000022421	504193	Nptxr	5.63889	2.7291	2.9098	79663495	15	-1	79616930	79661492	0.0419371	1.30299
ENSMUSG00000004344	14780	Gpx5	5.08471	3.76058	1.32412	21299959	13	-1	21293898	21300151	0.0155973	1.30329
ENSMUSG00000037563	20055	Rps16	6.46376	5.3567	1.10705	28058809	7	1	28059511	28061456	0.0367617	1.30421
ENSMUSG00000077711	NA	SNORA40	6.46376	5.3567	1.10705	28058809	7	1	28060268	28060392	0.0367617	1.30421
ENSMUSG00000051048	NA	P4ha3	2.70802	0.794233	1.91379	100158602	7	1	100159603	100193063	0.0365348	1.30801
ENSMUSG00000032299	66199	Commd4	4.03986	2.10492	1.93494	56956836	9	-1	56953377	56955275	0.021536	1.30831
ENSMUSG00000062372	83762	Otof	2.42524	1.32561	1.09962	30741857	5	-1	30646678	30738513	0.0320171	1.30834
ENSMUSG00000032536	NA	Trak1	1.36976	0.0617992	1.30796	121145229	9	1	121146230	121304578	0.036654	1.30853
ENSMUSG00000002458	56470	Rgs19	2.82026	2.1051	0.715158	181624330	2	-1	181617829	181623330	0.0260565	1.30981
ENSMUSG00000062937	66902	Mtap	8.3154	4.09065	4.22475	88606856	4	1	88608655	88652321	0.0358503	1.3112
ENSMUSG00000023953	80905	Polh	2.35385	1.15819	1.19566	45665035	17	-1	45634936	45666176	0.014326	1.31215
ENSMUSG00000067522	258677	Olfr76	7.82644	3.12184	4.7046	12187519	19	-1	12186766	12187719	0.0258901	1.31216
ENSMUSG00000041736	12257	Tspo	3.83302	0.404172	3.42885	83389876	15	1	83391377	83401962	0.0160821	1.3131
ENSMUSG00000066273	18332	Olfr33	5.19663	3.08904	2.1076	102587832	7	-1	102587276	102588232	0.0388323	1.31332
ENSMUSG00000039452	382083	Snx22	3.43946	1.16381	2.27565	65868737	9	-1	65863182	65867737	0.0240479	1.31651
ENSMUSG00000060992	56447	Copz1	1.89347	0.523258	1.37021	103099651	15	1	103100933	103127903	0.037639	1.31752
ENSMUSG00000016252	67126	Atp5e	8.4647	5.17459	3.29011	174108733	2	-1	174104014	174107033	0.0185471	1.32156
ENSMUSG00000040213	229905	Ccbl2	3.76571	2.72667	1.03905	142637665	3	1	142638466	142682296	0.040734	1.32473
ENSMUSG00000052031	380608	Q8K2L9-2	6.08482	3.61816	2.46666	6812014	17	-1	6805155	6810787	0.0101084	1.32509
ENSMUSG00000011008	68279	Mcoln2	3.12704	1.21139	1.91565	146086128	3	1	146087229	146132898	0.0487017	1.32516
ENSMUSG00000037798	11720	Mat1a	0.599591	0.0271967	0.572395	40012893	14	1	40014094	40033130	0.00220993	1.32555
ENSMUSG00000041797	NA	Abca9	7.71329	7.08497	0.628315	109984143	11	-1	109972607	109984145	0.0318428	1.32585
ENSMUSG00000021340	14756	Gpld1	4.96838	4.06958	0.898802	24950685	13	1	24950666	24998220	0.0471948	1.32614
ENSMUSG00000039046	NA	Usp6nl	14.1484	10.6413	3.50711	6268304	2	1	6270005	6360769	0.0142655	1.32753
ENSMUSG00000030030	71837	1700003E16Rik	3.35576	3.01668	0.339082	83123330	6	1	83122123	83128601	0.0409275	1.32847
ENSMUSG00000030032	75659	Wdr54	3.35576	3.01668	0.339082	83123330	6	-1	83115020	83121953	0.0409275	1.32847
ENSMUSG00000044854	73363	1700056E22Rik	4.49302	2.54274	1.95028	185733716	1	-1	185734412	185734771	0.017903	1.32954
ENSMUSG00000015980	76612	Lrrc27	4.32916	1.46196	2.8672	139062607	7	1	139064308	139094299	0.0205452	1.33169
ENSMUSG00000050545	207921	A830093I24Rik	11.6693	6.76725	4.90205	4786932	12	-1	4759902	4786253	0.0483125	1.33231
ENSMUSG00000020639	382562	Pfn4	11.6693	6.76725	4.90205	4786932	12	1	4786043	4795229	0.0483125	1.33231
ENSMUSG00000029695	30956	Aass	3.79705	2.69591	1.10114	23084775	6	-1	23022171	23082975	0.0498055	1.33294
ENSMUSG00000031266	11605	Gla	1.32673	0.526446	0.800288	129946963	X	-1	129934521	129947287	0.0107645	1.33354
ENSMUSG00000045427	56258	Hnrph2	1.32673	0.526446	0.800288	129946963	X	1	129947636	129953404	0.0107645	1.33354
ENSMUSG00000059013	27387	Sh2d3c	1.1456	0.23836	0.907241	32542380	2	1	32543081	32577003	0.00881286	1.33394
ENSMUSG00000011349	71241	Dmrtc2	6.35551	3.8789	2.47661	24577919	7	1	24578817	24586409	0.0403323	1.33684
ENSMUSG00000062732	232973	Lypd4	6.35551	3.8789	2.47661	24577919	7	-1	24573380	24578451	0.0403323	1.33684
ENSMUSG00000021486	66494	Prelid1	2.98048	0.612251	2.36823	55330376	13	1	55330122	55334893	0.0467598	1.33724
ENSMUSG00000034789	19336	Rab24	2.98048	0.612251	2.36823	55330376	13	-1	55329507	55331568	0.0467598	1.33724
ENSMUSG00000034842	NA	Art3	2.51232	0.596277	1.91604	93461742	5	1	93463343	93489822	0.0201544	1.33735
ENSMUSG00000029671	93735	Wnt16	2.96931	1.22539	1.74392	22236630	6	1	22238231	22248523	0.0032733	1.33785
ENSMUSG00000026237	14767	Nmur1	10.6248	8.84965	1.77519	88221112	1	-1	88217496	88219312	0.0351427	1.33856
ENSMUSG00000033047	223691	Eif3s6ip	1.11198	0.161239	0.950736	78901899	15	1	78902473	78921660	0.00219217	1.33861
ENSMUSG00000037784	72507	Dzip1l	4.07097	1.12546	2.94551	99438046	9	1	99438947	99478608	8.80605e-05	1.33936
ENSMUSG00000075000	641340	Nrbf2	7.93116	3.92885	4.00231	66681338	10	-1	66662046	66680638	0.0372023	1.34115
ENSMUSG00000022414	66513	Map3k7ip1	5.57147	3.74561	1.82586	79959920	15	1	79960409	79988964	0.032945	1.34148
ENSMUSG00000052336	13051	Cx3cr1	11.4502	5.67327	5.77691	119918180	9	-1	119750314	119916981	0.0206425	1.34323
ENSMUSG00000021962	75901	Dcp1a	10.6463	6.25305	4.3933	29307420	14	1	29308621	29356072	0.00225804	1.34357
ENSMUSG00000022769	64136	Sdf2l1	2.9662	0.846849	2.11935	17046629	16	-1	17043701	17045928	0.00668874	1.34415
ENSMUSG00000015971	56249	Actr8	3.19911	1.16579	2.03332	28806494	14	1	28807395	28822222	0.0383031	1.34625
ENSMUSG00000030094	22591	Xpc	3.58084	1.79848	1.78236	91482269	6	-1	91454814	91481329	0.043059	1.3472
ENSMUSG00000022915	NA	1700093J21Rik	3.91606	0.601079	3.31498	96189048	16	1	96187586	96193980	0.0419619	1.34747
ENSMUSG00000022914	93871	Brwd1	3.91606	0.601079	3.31498	96189048	16	-1	96097357	96187327	0.0419619	1.34747
ENSMUSG00000027412	64899	Lpin3	2.28298	0.120686	2.16229	160571573	2	1	160572111	160597438	0.0460179	1.34758
ENSMUSG00000015120	22196	Ube2i	3.888	2.04212	1.84588	25003491	17	-1	24988111	25001891	0.0389312	1.34924
ENSMUSG00000014633	66531	2310061C15Rik	9.87916	5.76481	4.11435	119805816	8	-1	119775219	119807407	0.0236537	1.35076
ENSMUSG00000031756	72155	Cenpn	9.87916	5.76481	4.11435	119805816	8	1	119807717	119827480	0.0236537	1.35076
ENSMUSG00000047462	319293	A530099J19Rik	6.14388	5.15037	0.993511	19740216	13	-1	19734882	19740416	0.00601621	1.35612
ENSMUSG00000032667	330260	Pon2	1.08067	0.301868	0.778799	5249173	6	-1	5214624	5248373	0.0215938	1.35612
ENSMUSG00000015243	11303	Abca1	4.06471	1.43492	2.6298	53182192	4	-1	53051888	53180992	0.00654216	1.35618
ENSMUSG00000072624	432838	NM_001034880.2	7.30099	5.92454	1.37646	32869169	14	1	32871057	32876073	0.0187234	1.358
ENSMUSG00000075043	66836	0610006I08Rik	3.89481	3.08633	0.808479	8836140	19	1	8838041	8839520	0.0130716	1.35925
ENSMUSG00000051209	236781	Gpr119	1.30296	0.471041	0.831921	44920285	X	-1	44917878	44918885	0.00670396	1.36095
ENSMUSG00000031264	12229	Btk	1.62241	0.099279	1.52313	129931166	X	-1	129888686	129929418	0.00509829	1.36554
ENSMUSG00000024965	NA	BC032204	5.07883	2.28869	2.79013	7087779	19	-1	7066015	7086474	0.032278	1.36723
ENSMUSG00000036112	56307	Metap2	2.37776	1.96117	0.416587	93321001	10	-1	93288288	93321001	0.0279713	1.36812
ENSMUSG00000005161	633295	Prdx2	4.55074	3.82441	0.72633	87858311	8	1	87859727	87864913	0.0185747	1.36867
ENSMUSG00000052926	69724	Rnaseh2a	4.55074	3.82441	0.72633	87858311	8	-1	87847772	87856190	0.0185747	1.36867
ENSMUSG00000073263	673988	Slx	10.35	12.0541	-1.70412	27107297	X	-1	27084575	27107497	0.0195589	1.3718
ENSMUSG00000000308	12716	Ckmt1	7.91147	5.69652	2.21495	121048181	2	1	121050082	121055178	0.0337114	1.37465
ENSMUSG00000033526	NA	Hisppd2a	7.91147	5.69652	2.21495	121048181	2	-1	121023512	121046518	0.0337114	1.37465
ENSMUSG00000024063	77889	Lbh	5.58888	1.9093	3.67958	72821425	17	1	72823326	72846942	0.02935	1.37536
ENSMUSG00000073952	258135	Olfr598	3.30942	0.678423	2.63099	103194533	7	1	103194222	103195181	0.0211454	1.37679
ENSMUSG00000060835	69282	1700001J03Rik	3.02982	1.67626	1.35356	146489038	5	-1	146486680	146489538	0.0458837	1.37717
ENSMUSG00000025429	NA	Pstpip2	2.6488	1.82506	0.823743	77997544	18	1	77998379	78001944	0.00895503	1.38044
ENSMUSG00000039282	268281	Shprh	3.28568	1.22038	2.06531	10837713	10	1	10839649	10905455	0.0312084	1.38283
ENSMUSG00000026979	215632	Psd4	2.67441	0.125821	2.54859	24206005	2	1	24207341	24230738	0.00256466	1.38336
ENSMUSG00000026701	11758	Prdx6	3.7093	0.879744	2.82955	163089044	1	-1	163076789	163087843	0.0288239	1.38414
ENSMUSG00000004207	19156	Psap	5.93254	3.26569	2.66685	59671594	10	1	59673071	59697954	0.024503	1.38599
ENSMUSG00000031513	68192	Leprotl1	8.11018	4.05683	4.05335	35616870	8	-1	35604089	35615256	0.0456982	1.38804
ENSMUSG00000020668	16570	Kif3c	4.09882	1.5841	2.51472	3364431	12	1	3365132	3406494	0.0402005	1.38843
ENSMUSG00000022557	12181	Bop1	6.07503	2.63913	3.4359	76303099	15	-1	76280251	76304524	0.0284036	1.38844
ENSMUSG00000022556	NA	Hsf1	6.07503	2.63913	3.4359	76303099	15	1	76304700	76328241	0.0284036	1.38844
ENSMUSG00000031059	104130	Ndufb11	2.72711	1.67676	1.05036	19775513	X	-1	19772285	19774513	0.00345854	1.38851
ENSMUSG00000031858	74549	9130404D08Rik	2.06522	0.819072	1.24615	72973001	8	-1	72947571	72971674	0.0249824	1.38991
ENSMUSG00000027338	26434	Prnd	8.07961	3.86983	4.20978	131599697	2	1	131601398	131647568	0.0441701	1.39008
ENSMUSG00000027525	74189	Phactr3	2.33855	0.861117	1.47743	178069524	2	1	178071341	178265480	0.0142147	1.39111
ENSMUSG00000036810	382030	Tmem188	2.33491	0.706554	1.62836	91007904	8	1	91008905	91021790	0.00537435	1.39399
ENSMUSG00000034245	232232	Hdac11	8.55357	4.51731	4.03626	91121018	6	1	91122308	91140192	0.0112014	1.39547
ENSMUSG00000009114	76964	2610028H24Rik	6.25321	3.17367	3.07954	75891459	10	1	75892860	75904831	0.0393001	1.39597
ENSMUSG00000021277	22031	Traf3	2.04389	1.17613	0.867761	111667025	12	1	111667613	111714956	0.0363469	1.39846
ENSMUSG00000005936	NA	Kctd20	1.62185	0.372752	1.2491	28679104	17	1	28680066	28697138	0.0316471	1.3997
ENSMUSG00000022195	77877	6030458C11Rik	6.67333	5.37162	1.30171	12770766	15	-1	12753140	12769366	0.0336831	1.40069
ENSMUSG00000022191	14000	Rnasen	6.67333	5.37162	1.30171	12770766	15	1	12769602	12879970	0.0336831	1.40069
ENSMUSG00000025232	15211	Hexa	7.09272	3.76138	3.33134	59335772	9	1	59337673	59363111	0.0306705	1.40231
ENSMUSG00000032350	14629	Gclc	6.28215	2.17981	4.10234	77539393	9	1	77540462	77579335	0.00969978	1.40339
ENSMUSG00000031636	53318	Pdlim3	8.18246	2.9857	5.19676	47383101	8	1	47384302	47418363	0.0193449	1.40722
ENSMUSG00000033044	68460	Dhrs7c	9.89594	5.96737	3.92857	67613182	11	1	67614483	67632200	0.0492995	1.41475
ENSMUSG00000022186	67041	Oxct1	7.78552	5.03372	2.7518	3975648	15	1	3976428	4103962	0.0110325	1.4178
ENSMUSG00000020973	109065	1110034A24Rik	2.95177	0.622334	2.32944	70118334	12	-1	70107694	70116890	0.0101068	1.42092
ENSMUSG00000020676	20292	Ccl11	5.64158	2.80717	2.83441	81873116	11	1	81874046	81879144	0.0232709	1.42524
ENSMUSG00000041476	66106	Smpx	3.51011	2.28018	1.22993	153042622	X	1	153043223	153096694	0.000440507	1.42633
ENSMUSG00000051678	93877	Pcdhb6	5.38255	2.63704	2.74551	37460201	18	1	37460002	37462320	0.00618431	1.42686
ENSMUSG00000042350	68497	1110018G07Rik	11.5611	9.22313	2.33796	85858654	12	-1	85807503	85859947	0.0182893	1.42745
ENSMUSG00000021243	73736	Fcf1	11.5611	9.22313	2.33796	85858654	12	1	85860318	85872320	0.0182893	1.42745
ENSMUSG00000028476	53614	Reck	4.73919	1.19633	3.54286	43894799	4	1	43896630	43965845	0.0167497	1.42758
ENSMUSG00000021938	66645	Pspc1	2.14491	0.907888	1.23702	55734126	14	-1	55676559	55732426	0.00941527	1.42862
ENSMUSG00000047379	108902	B3gnt1	2.05817	0.515385	1.54278	5037552	19	1	5038853	5041130	0.00551133	1.43164
ENSMUSG00000061477	20115	Rps7	2.15736	2.31905	-0.161692	29222893	12	-1	29217366	29222193	0.0346994	1.43288
ENSMUSG00000063821	435391	Dupd1	6.58401	5.69689	0.887116	20503928	14	-1	20465124	20503128	0.0221663	1.43624
ENSMUSG00000032407	67958	2610101N10Rik	8.0912	6.7632	1.32799	95322448	9	-1	95269754	95321246	0.00301287	1.43941
ENSMUSG00000074483	12096	NP_031567.1	3.85469	2.66473	1.18996	88471291	3	-1	88469422	88470391	0.0159146	1.44495
ENSMUSG00000054944	NA	5330416C01Rik	9.28986	9.75906	-0.469196	98847136	13	-1	98844851	98847536	0.031041	1.44719
ENSMUSG00000063077	16561	Kif1b	6.49153	2.40446	4.08707	148153098	4	-1	148020119	148151498	0.03408	1.44787
ENSMUSG00000041361	102371	AA407270	5.66022	4.69787	0.962353	71392120	9	-1	71302907	71390920	0.0360418	1.44814
ENSMUSG00000022025	16840	Lect1	14.1764	15.6536	-1.47712	78397925	14	-1	78371848	78396325	0.00255617	1.45272
ENSMUSG00000044734	66222	Serpinb1c	6.4215	3.97138	2.45012	32907205	13	-1	32850179	32905605	0.0103358	1.45803
ENSMUSG00000054434	330189	BC022593	3.907	1.1595	2.74751	123336226	5	1	123336941	123377948	0.0225306	1.45829
ENSMUSG00000051946	NA	9330151L19Rik	2.9515	0.866821	2.08468	70118534	12	1	70115817	70118466	0.0103477	1.45847
ENSMUSG00000032485	235623	Scap	4.46986	0.890036	3.57983	110177622	9	1	110178494	110230110	0.00882894	1.4588
ENSMUSG00000031725	234564	AU018778	2.62025	1.77233	0.847914	96169039	8	-1	96145364	96168839	0.03904	1.45994
ENSMUSG00000024941	78891	Scyl1	6.87296	3.3545	3.51846	5772001	19	-1	5758427	5771401	0.0321594	1.46038
ENSMUSG00000061555	NA	Vamp5	3.05685	0.895636	2.16121	72299357	6	-1	72297687	72298010	0.0361694	1.46156
ENSMUSG00000049598	240916	EG240916	6.14287	3.00358	3.13929	174391512	1	1	174392613	174400391	0.0433018	1.46226
ENSMUSG00000029428	13852	Stx2	2.57208	1.05024	1.52184	129324182	5	-1	129299275	129323280	0.00200609	1.46549
ENSMUSG00000057465	20209	Saa2	10.6319	7.95756	2.67433	46618374	7	1	46619875	46622354	0.0372283	1.46978
ENSMUSG00000066036	230866	C230096C10Rik	3.99936	1.19748	2.80188	138622868	4	1	138624669	138650806	0.010896	1.46995
ENSMUSG00000028741	69902	Mrto4	3.99936	1.19748	2.80188	138622868	4	-1	138619521	138624374	0.010896	1.46995
ENSMUSG00000074486	12097	Bglap2	4.28578	3.25757	1.02822	88465426	3	-1	88463657	88464626	0.00383656	1.47831
ENSMUSG00000070374	18359	Olfr59	2.63726	1.0802	1.55706	74105242	11	1	74104843	74105814	0.0332336	1.47919
ENSMUSG00000052126	68195	Rnaset2b	6.84719	8.9558	-2.10861	6826817	17	1	6828565	6860957	0.00823121	1.47946
ENSMUSG00000009894	67826	1110031B06Rik	7.13064	2.94536	4.18528	59267737	11	-1	59223329	59266194	0.00387034	1.48306
ENSMUSG00000036819	194952	Jmjd4	7.13064	2.94536	4.18528	59267737	11	1	59266283	59274263	0.00387034	1.48306
ENSMUSG00000028447	53598	Dctn3	15.9546	13.5817	2.37291	41913128	4	-1	41903468	41911828	0.00561094	1.48635
ENSMUSG00000032561	56318	Acpp	11.1469	9.59426	1.55264	104197067	9	-1	104146585	104196067	0.0113877	1.48949
ENSMUSG00000048997	72522	Atxn7l2	1.98675	0.858463	1.12829	108340190	3	-1	108330311	108338990	0.00208776	1.49296
ENSMUSG00000027867	74362	Spag17	1.53047	0.0403641	1.4901	100013319	3	1	100014493	100254499	0.0312422	1.49538
ENSMUSG00000067049	677616	Unc93a	12.6254	8.27834	4.34705	12976123	17	-1	12951549	12974723	0.0196324	1.49691
ENSMUSG00000024019	NA	1300018I05Rik	4.95662	2.23665	2.71997	29385712	17	1	29387613	29430371	0.0117061	1.49846
ENSMUSG00000032089	16154	Il10ra	11.6138	10.4166	1.19716	45021728	9	-1	45004833	45020131	0.00583142	1.49879
ENSMUSG00000022997	22408	Wnt1	6.50252	4.72129	1.78124	98616990	15	1	98617891	98621868	0.00752443	1.50433
ENSMUSG00000040463	18432	Mybbp1a	4.77493	1.84088	2.93404	72255872	11	1	72257550	72267963	0.0342882	1.50848
ENSMUSG00000031245	50887	Nsbp1	1.38168	0.00183167	1.37985	105215778	X	-1	105207828	105213608	0.0218013	1.51289
ENSMUSG00000068349	625599	Gml	6.01728	1.75543	4.26185	74645030	15	-1	74640712	74644728	0.00906313	1.51712
ENSMUSG00000068600	15202	Hemt1	6.01728	1.75543	4.26185	74645030	15	1	74646326	74651691	0.00906313	1.51712
ENSMUSG00000062960	16542	Kdr	5.37882	3.05839	2.32042	76261825	5	-1	76214954	76260125	0.00623254	1.51822
ENSMUSG00000008167	68628	Fbxw9	0.484378	0.016447	0.467931	87949533	8	1	87950233	87954776	0.00018836	1.52387
ENSMUSG00000045273	26886	Cenph	2.64959	0.421708	2.22789	101877156	13	-1	101859943	101876156	0.0024614	1.53489
ENSMUSG00000031977	108148	Galnt2	4.14291	2.04517	2.09773	127116183	8	1	127117484	127231812	0.034662	1.53662
ENSMUSG00000070799	574429	EG574429	1.84567	0.209618	1.63605	17642371	7	-1	17633104	17642671	0.000302045	1.54352
ENSMUSG00000023249	235587	Parp3	7.28432	3.95939	3.32493	106336309	9	-1	106328454	106334752	0.0208945	1.54744
ENSMUSG00000041506	27966	Rrp9	7.28432	3.95939	3.32493	106336309	9	1	106335410	106343518	0.0208945	1.54744
ENSMUSG00000045467	269954	Ttll13	2.24169	0.536279	1.70542	80118788	7	1	80119889	80134328	0.010254	1.54778
ENSMUSG00000053965	242202	Pde5a	7.79877	2.65859	5.14018	122720408	3	1	122721180	122848174	0.0349397	1.55103
ENSMUSG00000025487	23997	Psmd13	9.75209	4.64127	5.11083	140734813	7	1	140733714	140749962	0.0133971	1.56231
ENSMUSG00000025486	64384	Sirt3	9.75209	4.64127	5.11083	140734813	7	-1	140714990	140733629	0.0133971	1.56231
ENSMUSG00000011306	70616	Sf4	2.30846	0.612036	1.69642	72973301	8	1	72972033	73001318	0.0331048	1.56638
ENSMUSG00000049929	78134	Gpr23	3.31917	0.890724	2.42845	103122574	X	1	103123354	103135153	0.0316238	1.57154
ENSMUSG00000055891	NA	NM_026261.2	9.89762	6.66022	3.2374	107684429	3	-1	107682404	107682998	0.0222508	1.58565
ENSMUSG00000001924	NA	Ube1x	1.30905	0.279337	1.02972	19813379	X	1	19815380	19840138	0.0332992	1.59565
ENSMUSG00000052712	80748	BC004004	3.97686	0.699914	3.27695	28995133	17	1	28995991	29029893	0.00117638	1.59818
ENSMUSG00000023224	12258	Serping1	7.48175	4.14015	3.3416	84576443	2	-1	84566224	84576243	0.0492429	1.59963
ENSMUSG00000027876	67709	Reg4	8.74718	6.94496	1.80223	98306257	3	1	98307558	98322153	0.00714991	1.60098
ENSMUSG00000042284	109700	Itga1	2.31787	1.86413	0.453743	116223950	13	-1	116080957	116222842	0.0317847	1.60186
ENSMUSG00000029516	12704	Cit	6.52166	4.91062	1.61104	116104754	5	1	116106643	116269946	0.0147904	1.60619
ENSMUSG00000027635	66934	Dsn1	7.1249	4.23326	2.89165	156699929	2	-1	156686718	156698516	0.0125893	1.61034
ENSMUSG00000040127	70061	Sdro	8.79759	7.96003	0.837561	127299983	10	1	127301484	127314710	0.0230845	1.61925
ENSMUSG00000020096	65971	1700021K02Rik	5.64417	3.71974	1.92443	60566142	10	1	60567343	60584198	0.0223502	1.63075
ENSMUSG00000031168	13595	Ebp	7.08506	2.08044	5.00462	7350671	X	-1	7342288	7350471	0.0105889	1.70497
ENSMUSG00000034422	547253	Parp14	4.90079	1.28082	3.61997	35792947	16	-1	35752621	35791247	0.00169431	1.72159
ENSMUSG00000022018	66214	1190002H23Rik	10.6426	8.8733	1.76934	78036590	14	-1	78024392	78035652	0.00869765	1.7661
ENSMUSG00000062391	NA	4932435O22Rik	4.18942	1.25613	2.93329	114266653	11	-1	114229495	114264950	0.00312039	1.83676
ENSMUSG00000075602	110454	Ly6c1	5.03417	5.17792	-0.143754	74875585	15	-1	74822133	74876068	0.0137425	1.89844

## Sheet: Supplementary Table 2
Supplementary Table 2. Over represented genomic regions due to increased gene expression in reponse to low maternal folate intake in the fetal liver
Chromosome	Start region	End Region	P value
1	34906804	36163289	0.001011
1	74634874	75242265	0.01634
1	75132345	75242265	0.01843
1	94803566	95041984	0.0006023
1	94803566	94844517	0.002241
1	157625289	159038781	0.007292
1	174628197	174825082	0.001011
2	6018653	6134040	0.001011
2	27532721	28477511	0.0002537
2	27532721	27940398	0.003925
2	28421838	28477511	0.001011
2	68420470	69180673	0.01149
2	110437455	111133368	0.02242
2	128926796	128959190	0.001011
2	155527761	156138265	0.008513
2	165202939	165318822	0.0001182
3	96515451	96709269	0.0003858
3	96633999	96709269	0.001011
3	107397949	107746667	0.01478
3	129581559	130338666	0.01149
4	41659065	41688203	0.003925
4	107838042	108288633	0.01843
4	126430799	126925052	0.01843
4	134301339	135524093	0.002421
4	134301339	134733905	0.01149
4	135451309	135524093	0.003925
4	155243676	155340732	0.006041
5	31224268	31380855	0.01478
5	136165083	136220042	0.001011
5	138223135	138362847	0.008569
5	139813777	140814091	6.867e-05
5	139813777	139872368	0.0002271
5	144062887	144325369	0.01149
6	32000285	34318454	0.01843
6	85860151	87329491	0.004722
6	85860151	86069549	0.008569
7	4579644	4741144	0.002185
7	4704831	4741144	0.003925
7	26414966	26490095	0.0002271
7	26414966	26453041	0.001011
7	31093772	31729036	0.01921
7	51720805	51809318	0.01478
7	82993268	86065280	0.01843
7	134029735	134398313	0.001771
7	134234873	134398313	0.002185
7	147181901	148023848	0.001226
7	147181901	147288301	0.006041
7	147760030	148023848	0.002185
7	147949731	148023848	0.003925
8	3610090	3720651	0.000884
8	3610090	3642794	0.002241
8	44653632	46418550	0.01843
8	73051660	73202642	0.000884
8	73173784	73202642	0.001011
8	109034791	109417493	0.008569
8	112071917	112132278	0.0001182
8	125098537	125341780	0.0006023
8	125098537	125135289	0.001011
9	20673140	20684154	0.001011
9	34932000	35366013	0.01843
9	44060802	45714960	0.01671
9	44607483	45714960	0.01826
9	70646059	71016464	0.003925
9	95460370	95595577	0.001011
10	61845887	61912441	0.001011
10	75036338	75243864	0.008569
10	92951822	93659956	0.02242
10	126532708	127838241	0.002846
10	126532708	126648611	0.008569
10	127646970	127838241	0.003487
10	127646970	127692957	0.003925
11	3817195	4018732	0.000884
11	54911595	54998579	0.002241
11	58762413	59005318	0.01478
11	59661632	59859979	0.003925
11	70332698	70432696	0.008569
11	78141954	78315825	0.01149
11	82705635	82721873	0.001011
11	100576323	100925033	0.001669
11	109346920	109857130	0.0003858
11	115794966	120345293	7.116e-05
11	115794966	115869726	0.002241
11	118254066	120345293	8.363e-05
11	119775158	120012626	0.0006023
11	120325640	120345293	0.001011
12	53198770	55304779	0.008569
13	23795710	23917049	0.008569
13	76006995	77473638	0.002789
13	76339159	77473638	0.006041
13	94204165	94444257	0.002241
14	32421054	32481369	0.001011
14	41918670	41972890	0.002241
14	47380300	47473865	0.003925
14	70116819	70982378	0.002079
15	9435914	10278935	0.002241
15	75721397	75806295	0.0003858
15	78985513	79189502	0.008569
15	81746514	82742564	7.866e-05
15	82282807	82742564	0.0003858
15	85565994	86016154	0.01843
16	17508781	17576764	0.006041
16	20611674	30587649	6.588e-05
16	20611674	20716187	0.01149
16	22857987	22939839	0.002241
16	30258756	30587649	0.008569
17	24873587	25023273	2.376e-05
17	42793840	43461686	0.01149
17	46767574	46866114	0.001238
17	46767574	46811204	0.003925
17	56136504	56323343	1.012e-05
17	56251024	56261369	0.001011
18	70085213	74038788	0.004283
18	70085213	70689975	0.008569
19	3913493	4906616	0.0001821
19	3913493	3990003	0.006041
19	4510522	4906616	0.0002537
19	4510522	4625617	0.002241
19	37973723	38480097	0.01478
19	46379238	46423465	0.006041
X	7658600	7857305	0.001669
X	71612741	72376288	0.008513
X	71612741	71696859	0.008569
X	146954062	147078403	0.002241

## Sheet: Supplementary Table 3
Supplementary Table 3. Over represented genomic regions due to decreased gene expression in reponse to low maternal folate intake in the fetal liver
Chromosome	Start region	End Region	P value
1	44260915	45405861	0.001367
1	72689554	74326198	0.003079
1	77363760	83404741	0.01844
1	133724618	134203934	0.014
1	166726845	167564658	0.014
1	188447529	192886784	0.004958
1	191945660	192886784	0.007104
2	13495579	16673484	0.01675
2	63815418	69522296	0.01412
2	63815418	66622975	0.0197
2	84273012	84528371	0.007104
2	138082320	140497187	0.01675
3	49547243	86978622	3.279e-05
3	49547243	51364800	0.014
3	54165032	54611713	0.007104
3	57259571	57651410	0.00371
3	65183586	67203744	0.01147
3	85888356	86978622	0.009172
3	90291948	90313407	0.0006149
3	100370112	102868574	0.00097
3	100370112	100914089	0.00371
3	122241643	122939065	0.014
3	137004099	137215258	0.0006149
4	46389847	58566500	0.002155
4	48676429	49610675	0.01147
4	57447119	58566500	0.009172
4	106334864	106477603	0.001367
4	122999118	123361603	0.0006149
5	3890581	15876867	0.01194
5	14025276	15876867	0.014
5	48376032	53462899	0.001717
5	48376032	50450235	0.002403
5	74026490	75594218	0.014
5	104508130	104934837	0.009172
6	4455697	4593381	0.0006149
6	11875881	17239004	0.002117
6	14851349	17239004	0.00371
6	30673547	31513911	0.005281
7	116901573	126622769	0.000211
7	116901573	117009193	0.0006149
7	149627713	149701914	0.002403
8	62984921	67171837	0.0262
8	91220959	94325553	0.01675
8	105156895	107871853	0.006001
8	105156895	106966905	0.014
8	107800347	107871853	0.009172
9	22081192	25116150	0.0262
9	55983692	56976173	0.01675
9	64233493	65128412	0.01675
9	75345926	75459132	0.0006149
9	88271613	98902437	0.02434
9	110760471	110782617	0.001367
9	114891571	117161575	0.0262
10	25079604	32953791	0.001126
10	25079604	26638454	0.005281
10	31052186	32953791	0.001367
10	75813999	76086072	0.009172
10	87321912	111434285	0.0002032
10	87321912	88067759	0.01675
10	92711627	93498493	0.014
10	104624727	105278427	0.0006149
11	29592938	45960845	0.0009967
11	29592938	30168175	0.002403
11	34934726	40568775	0.014
11	45793812	45960845	0.005281
11	66891802	67122136	0.00371
11	70470706	70754805	0.01147
11	87881781	88108196	0.00371
11	100269770	100518938	0.01675
11	101186377	101286647	0.00371
12	30622999	32014504	0.01147
13	55736412	58229674	0.0005928
13	55736412	55804860	0.001367
13	56804413	58229674	0.00371
13	78328723	92016490	0.0003033
13	78328723	85429091	0.001068
13	83643194	85429091	0.002403
14	17197700	21871407	0.006533
14	35339885	37781950	0.007104
14	47003195	47725486	0.005281
14	78913160	106296036	0.0003465
15	3934434	4105341	0.0006149
16	37509882	48294405	0.001751
16	37509882	38550306	0.004958
16	37509882	37836602	0.007104
16	45382296	48294405	0.003079
16	45746357	48294405	0.007104
17	32952400	33170247	0.009172
17	44233258	44417117	0.0006149
17	48558556	56249011	0.009666
17	56077796	56249011	0.0197
17	69766801	81127433	0.009332
17	69766801	71476195	0.01147
18	3507955	6516085	0.01675
19	40905776	41338461	0.007104
X	17133698	18038400	0.009172
X	21061752	22942208	0.002403
X	35542970	35689946	0.001367
X	53984964	56173487	0.02285
X	68617935	69218067	0.014
X	131252502	163023648	0.0001208
X	132277272	132425620	0.001367
X	160630794	163023648	0.004271
X	160630794	161435204	0.007104

## Sheet: Supplementary Table 4 
Supplementary Table 4. Over represented genomic regions due to hypermethylation of genes in reponse to low maternal folate intake in the fetal liver
Chromosome	Start region	End Region	P value
1	165876481	165927374	0.0001604
1	185857035	185899429	0.0001604
2	32576592	36335648	0.01469
2	32576592	34227556	0.02028
2	160706469	162913591	0.003824
3	88181652	88188386	0.0003587
3	107415452	108013852	0.0158
3	142364015	145858472	0.02697
4	138903350	138931841	0.0001604
4	148550431	149480036	0.006349
6	22238230	23082974	0.000634
6	83102742	83112937	0.0001604
6	91106809	91465882	0.00141
7	25649639	25662668	0.0001604
7	109846754	109862925	3.202e-06
7	134806867	134861703	0.000634
7	148049569	148084541	0.0001604
8	28479183	35209850	0.02697
8	72542481	72596228	0.0001604
8	87481566	87591017	0.0046
8	119413418	119465403	0.0001604
9	39476644	39935544	0.01874
9	65912983	107453650	6.274e-05
9	65912983	66120047	0.000634
9	86446083	86468503	0.0001604
9	106372681	106387747	0.0001604
10	59740375	60651589	0.002476
10	127335591	127764609	0.01724
11	59220646	59271975	0.0001604
12	4753022	4785537	0.0001604
12	26991662	29320790	0.003116
12	86259104	86324246	0.0001604
13	19819295	21384600	0.003116
13	55421246	55426632	0.0001604
14	22495804	22617947	0.0003587
14	30791572	31340241	0.0009847
14	56645701	57397153	0.01182
14	79688558	80061977	0.003116
15	12738170	12865023	0.0001604
15	74643887	74879243	5.873e-05
15	74643887	74654866	0.0001604
15	78905659	79992131	0.005544
15	79616782	79992131	0.006349
15	98420423	98624260	0.003116
17	7159846	8389340	5.4e-05
17	7159846	7202543	0.0001604
17	71323380	73288911	0.009448
X	104115974	106208698	0.005442
X	130842623	131141599	1.994e-05
X	131122895	131141599	0.0001604

## Sheet: Supplementary Table 5
Supplementary Table 5. Over represented genomic regions due to hypomethylation of genes in reponse to low maternal folate intake in the fetal liver
Chromosome	Start region	End Region	P value
2	111800266	112203312	0.000885563
3	28680233	85806413	0.000184227
3	28680233	36121197	0.00754937
3	81835928	85806413	0.00383095
4	120593807	126386950	0.023837
7	140878039	140912827	9.97537e-06
7	147586029	147838858	0.000353962
8	96334738	106871571	0.0166787
9	37726135	38827124	0.0110723
10	128824691	129097799	0.00076062
11	73777782	75520410	0.00865608
11	95691386	95707048	9.97537e-06
12	8928130	25366678	0.0187656
13	53428121	60965778	0.0320268
13	100089605	100185517	9.97537e-06
16	58408648	58638552	5.96055e-05
17	38204118	43639706	0.00357408
17	57136784	74397196	0.02687
